# Supplementary material for: Special Regulation of GhANT in Ovules Increases the Size of Cotton Seeds
Source: Genes (Basel). 2025 Jul 30;16(8):912. doi: 10.3390/genes16080912 (PMC12385495; doi:10.3390/genes16080912)
Supplement: Supplementary file 1 [file genes-16-00912-s001.zip]

Archive with 1 entries (1 files):
- genes-3740110-supplementary.pdf
